# Supplementary material for: Numerical Analysis and Design of an Ultra-Thin Flexible Transparent Metasurface for Broadband Radar-Infrared Compatible Stealth
Source: Micromachines (Basel). 2026 Feb 24;17(3):277. doi: 10.3390/mi17030277 (PMC13027669; doi:10.3390/mi17030277)
Supplement: Supplementary file 1 [file micromachines-17-00277-s001.zip]

Archive with 1 entries (1 files):
- micromachines-4135483-supplementary.pdf
